# Supplementary material for: The Role of Cilostazol, a Phosphodiesterase-3 Inhibitor, in the Development of Atherosclerosis and Vascular Biology: A Review with Meta-Analysis
Source: Int J Mol Sci. 2024 Feb 23;25(5):2593. doi: 10.3390/ijms25052593 (PMC10932209; doi:10.3390/ijms25052593)
Supplement: Supplementary file 1 [file ijms-25-02593-s001.zip]

Archive with 1 entries (1 files):
- ijms-2843438-supplementary.pdf
